# Supplementary material for: Research methodology used in the 50 most cited articles in the field of pediatrics: types of studies that become citation classics
Source: BMC Med Res Methodol. 2020 Mar 17;20:60. doi: 10.1186/s12874-020-00940-0 (PMC7079476; doi:10.1186/s12874-020-00940-0)
Supplement: Supplementary file 1 — Additional file 1. Supplementary file 1. Data for all characteristics of pediatrics’ citation classics that were analyzed within the study. The Excel table contains Supplementary file 1, with all data about characteristics of the 50 highest-cited articles in the field of pediatrics. The Excel table contains the following columns: name of the first author, country of authors’ affiliation, year of publication, years passed since publication, title, times cited in all databases, citation density, Journal Impact Factor for year 2016, Web of Science category, research area, funding source, study design, number of authors. [file 12874_2020_940_MOESM1_ESM.xlsx]

## Sheet: List1
Author	Country	Year	Years since publication	Title	Times cited in all databases	Citation Densitry	IF for 2016	Journal	WoS category	Research area	Funding source	Study design	No of autors
Ogden, Cynthia L.	USA	2012	5	Prevalence of Obesity and Trends in Body Mass Index Among US Children and Adolescents, 1999-2010	2164	432.8	44.405	JAMA-JOURNAL OF THE AMERICAN MEDICAL ASSOCIATION	Medicine, General & Internal	General & Internal Medicine	not mentioned	cross sectional	4
Ogden, Cynthia L	USA	2010	7	Prevalence of High Body Mass Index in US Children and Adolescents, 2007-2008	1849	264.143	44405	JAMA-JOURNAL OF THE AMERICAN MEDICAL ASSOCIATION	Medicine, General & Internal	General & Internal Medicine	nije navedeno	cross sectional	5
Goodman, R	United Kingdom	1997	20	The strengths and difficulties questionnaire: A research note	4403	220.15	6226	JOURNAL OF CHILD PSYCHOLOGY AND PSYCHIATRY AND ALLIED DISCIPLINES	Psychology, Developmental; Psychiatry; Psychology	Psychology; Psychiatry	not mentioned	cross sectional	1
Kaufman, J	USA	1997	20	Schedule for Affective Disorders and Schizophrenia for School-Age Children Present and Lifetime version (K-SADS-PL): Initial reliability and validity data	4338	216.9	6442	JOURNAL OF THE AMERICAN ACADEMY OF CHILD AND ADOLESCENT PSYCHIATRY	Psychology, Developmental; Pediatrics; Psychiatry	Psychology; Pediatrics; Psychiatry	grant and suplemental funds	case control study	8
Black, Robert E.	USA	2008	9	Maternal and child undernutrition 1 - Maternal and child undernutrition: global and regional exposures and health consequences	1943	215.889	47831	LANCET	Medicine, General & Internal	General & Internal Medicine	sponsors - fundations	literature review	8+Study group
Polanczyk, Guilherme	Brazil	2007	10	The worldwide prevalence of ADHD: A systematic review and metaregression analysis	1953	195.3	14.176	AMERICAN JOURNAL OF PSYCHIATRY	Psychiatry	Psychiatry	research support from pharmaceutical companies and research grants	systematic review	5
Barlow, Sarah E	USA	2007	10	Expert committee recommendations regarding the prevention, assessment, and treatment of child and adolescent overweight and obesity: Summary report	1901	190.1	5.705	PEDIATRICS	Pediatrics	Pediatrics	not mentioned	Expert opionion and literature review	1+ expert committee
de Onis, Mercedes	SWI	2007	10	Development of a WHO growth reference for school-aged children and adolescents	1849	184.9	4.939	BULLETIN OF THE WORLD HEALTH ORGANIZATION	Public, Environmental & Occupational Health	Public, Environmental & Occupational Health	nije navedeno	cross sectional	6
Asher, M. Innes	New Zeland (international)	2006	11	Worldwide time trends in the prevalence of symptoms of asthma, allergic rhinoconjunctivitis, and eczema in childhood: ISAAC Phases One and Three repeat multicountry cross-sectional surveys	2032	184.727	47831	LANCET	Medicine, General & Internal	General & Internal Medicine	many funding bodies throughout the world	cross-sectional	7+study group
Felitti, VJ	USA	1998	19	Relationship of childhood abuse and household dysfunction to many of the leading causes of death in adults - The adverse childhood experiences (ACE) study	3152	165.895	4212	AMERICAN JOURNAL OF PREVENTIVE MEDICINE	Public, Environmental & Occupational Health; Medicine, General & Internal	Public, Environmental & Occupational Health; General & Internal Medicine	Grant	cross-sectional	8
Spear, LP	USA	2000	17	The adolescent brain and age-related behavioral manifestations	2752	161.882	8299	NEUROSCIENCE AND BIOBEHAVIORAL REVIEWS	Behavioral Sciences; Neurosciences	Behavioral Sciences; Neurosciences & Neurology	grants	review	1
Strong, WB	USA	2005	12	Evidence based physical activity for school-age youth	1871	155.917	3.874	JOURNAL OF PEDIATRICS	Pediatrics	Pediatrics	nije navedeno	systematic review	13
Giedd, JN	USA,	1999	18	Brain development during childhood and adolescence: a longitudinal MRI study	2621	145.611	17830	NATURE NEUROSCIENCE	Neurosciences	Neurosciences & Neurology	not mentioned		9
Palisano, R	USA	1997	20	Development and reliability of a system to classify gross motor function in children with cerebral palsy	2765	138.25	3116	DEVELOPMENTAL MEDICINE AND CHILD NEUROLOGY	Clinical Neurology; Pediatrics	Neurosciences & Neurology; Pediatrics	grants+Supllement	cross sectional and li.review	6
Filmer, D	USA	2001	16	Estimating wealth effects without expenditure data - Or tears: An application to educational enrollments in states of India	2157	134.812	2802	DEMOGRAPHY	DEMOGRAPHY	DEMOGRAPHY	yes	cross-sectional	2
Hoffman, JIE	USA	2002	15	The incidence of congenital heart disease	2018	134.533	19.896	JOURNAL OF THE AMERICAN COLLEGE OF CARDIOLOGY	Cardiovascular System & Cardiology	Cardiovascular System & Cardiology	grant	Expert opionion and literature review	2
Sallis, JF	USA	2000	17	A review of correlates of physical activity of children and adolescents	2140	125.882	4141	MEDICINE AND SCIENCE IN SPORTS AND EXERCISE	Sport Sciences	Sport Sciences	Hoffman La Roche	review	3
Costello, EJ	USA	2003	14	Prevalence and development of psychiatric disorders in childhood and adolescence	1743	124.5	14.48 (2014)	ARCHIVES OF GENERAL PSYCHIATRY	Psychiatry	Psychiatry	grants	longitudinal cohort study	5
Masten, AS	USA	2001	16	Ordinary magic - Resilience processes in development	1948	121.75	6.681	AMERICAN PSYCHOLOGIST	Psychology, Multidisciplinary	Psychology	grants	literature review (expert opinion)	1
Beasley, R	New Zeland (international)	1998	19	Worldwide variation in prevalence of symptoms of asthma, allergic rhinoconjunctivitis, and atopic eczema: ISAAC	2271	119.526	47.831	LANCET	Medicine, General & Internal	General & Internal Medicine	fundation groups	cross-sectional	group of authors
Resnick, MD	USA	1997	20	Protecting adolescents from harm - Findings from the National Longitudinal Study on Adolescent Health	2305	115.25	44405	JAMA-JOURNAL OF THE AMERICAN MEDICAL ASSOCIATION	Medicine, General & Internal	General & Internal Medicine	grant	cross-sectional	13
CONNOR, EM	USA	1994	23	REDUCTION OF MATERNAL-INFANT TRANSMISSION OF HUMAN-IMMUNODEFICIENCY-VIRUS TYPE-1 WITH ZIDOVUDINE TREATMENT	2648	115.13	72406	NEW ENGLAND JOURNAL OF MEDICINE	Medicine, General & Internal	General & Internal Medicine	grants	randomized, double-blind, placebo-controlled trial	20+study group
Varni, JW	USA	2001	16	PedsQL (TM) 4.0: Reliability and validity of the pediatric quality of life Inventory (TM) Version 4.0 generic core scales in healthy and patient populations	1809	113.062	2.897	MEDICAL CARE	Health Care Sciences & Services; Health Policy & Services; Public, Environmental & Occupational Health	Health Care Sciences & Services; Public, Environmental & Occupational Health	grants	cross sectional	3
Shaffer, D	USA	2000	17	NIMH Diagnostic Interview Schedule for Children Version IV (NIMH DISC-IV): Description, differences from previous versions, and reliability of some common diagnoses	1894	111.412	6.442	JOURNAL OF THE AMERICAN ACADEMY OF CHILD AND ADOLESCENT PSYCHIATRY	Psychology, Developmental; Pediatrics; Psychiatry	Psychology; Pediatrics; Psychiatry	grants	Expert opionion and literature review	5
MARTINEZ, FD	USA	1995	22	ASTHMA AND WHEEZING IN THE FIRST 6 YEARS OF LIFE	2451	111.409	72406	NEW ENGLAND JOURNAL OF MEDICINE	Medicine, General & Internal	General & Internal Medicine	grant	prospective cohort study	6 and group of associates
Brenner, DJ	USA	2000	17	Estimated risks of radiation-induced fatal cancer from pediatric CT	1749	102.882	2778	AMERICAN JOURNAL OF ROENTGENOLOGY	Radiology, Nuclear Medicine & Medical Imaging	Radiology, Nuclear Medicine & Medical Imaging	grants	Expert opionion and literature review	4
Montague, CT	UK	1997	20	Congenital leptin deficiency is associated with severe early-onset obesity in humans	1935	96.75	40137	NATURE	Multidisciplinary Sciences	Science & Technology - Other Topics	grants	case report (two cases)	15
Saffran, JR	USA	1996	21	Statistical learning by 8-month-old infants	2021	96.2381	37.205	SCIENCE	Multidisciplinary Sciences	Science & Technology - Other Topics	not mentioned	cross sectional	3
CRICK, NR	USA	1994	23	A REVIEW AND REFORMULATION OF SOCIAL INFORMATION-PROCESSING MECHANISMS IN CHILDRENS SOCIAL-ADJUSTMENT	2207	95.9565	16793	PSYCHOLOGICAL BULLETIN	Psychology; Psychology, Multidisciplinary	Psychology	Funding od Fellowship Grant.	review	2
The MTA Cooperative Group	USA	1999	18	A 14-month randomized clinical trial of treatment strategies for attention-deficit/hyperactivity disorder	1722	95.6667	14.48 (2014)	ARCHIVES OF GENERAL PSYCHIATRY	Pediatrics	Pediatrics	grants	randomized controlled trial	grupa
BARONCOHEN, S	United Kingdom	1985	32	DOES THE AUTISTIC-CHILD HAVE A THEORY OF MIND	2941	91.9062	3.414	COGNITION	Psychology, Experimental	Psychology	not mentioned	case control study	3
ASHER, MI	New Zeland (international)	1995	22	INTERNATIONAL STUDY OF ASTHMA AND ALLERGIES IN CHILDHOOD (ISAAC) - RATIONALE AND METHODS	2005	91.1364	10.569	EUROPEAN RESPIRATORY JOURNAL	Respiratory System	Respiratory System	yes not specified	study protocol	13
AMES, C	USA	1992	25	CLASSROOMS - GOALS, STRUCTURES, AND STUDENT MOTIVATION	2240	89.6	3459	JOURNAL OF EDUCATIONAL PSYCHOLOGY	Psychology, Educational	Psychology	grant	expert opinion (descriptive, qualitative)	1
Holmbeck, GN)	USA	1997	20	Toward terminological, conceptual, and statistical clarity in the study of mediators and moderators: Examples from the child-clinical and pediatric psychology literatures	1722	86.1	4.593	JOURNAL OF CONSULTING AND CLINICAL PSYCHOLOGY	Psychology, Clinical	Psychology	grants	Expert opionion and literature review	1
PAPILE, LA	USA	1978	39	INCIDENCE AND EVOLUTION OF SUBEPENDYMAL AND INTRA-VENTRICULAR HEMORRHAGE - STUDY OF INFANTS WITH BIRTH WEIGHTS LESS THAN 1,500 GM	3277	84.0256	3.874	JOURNAL OF PEDIATRICS	Pediatrics	Pediatrics	grant and suplemental funds	cross sectional	4
CZEIZEL, AE	Hungary	1992	25	PREVENTION OF THE 1ST OCCURRENCE OF NEURAL-TUBE DEFECTS BY PERICONCEPTIONAL VITAMIN SUPPLEMENTATION	2073	82.92	72406	NEW ENGLAND JOURNAL OF MEDICINE	Medicine, General & Internal	General & Internal Medicine	not mentioned	randomized, controlled trial	2
CRICK, NR	USA	1995	22	RELATIONAL AGGRESSION, GENDER, AND SOCIAL-PSYCHOLOGICAL ADJUSTMENT	1811	82.3182	4.195	CHILD DEVELOPMENT	Psychology, Educational; Psychology, Developmental	Psychology	grant	cross-sectional	2
MILLER, NJ	UK	1993	24	A NOVEL METHOD FOR MEASURING ANTIOXIDANT CAPACITY AND ITS APPLICATION TO MONITORING THE ANTIOXIDANT STATUS IN PREMATURE NEONATES	1923	80.125	4.936	CLINICAL SCIENCE	Medicine, Research & Experimental	Research & Experimental Medicine	not mentioned	cross sectional	5
WALD, N	New Zeland (international)	1991	26	PREVENTION OF NEURAL-TUBE DEFECTS - RESULTS OF THE MEDICAL-RESEARCH-COUNCIL VITAMIN STUDY	2023	77.8077	47.831	LANCET	Medicine, General & Internal	General & Internal Medicine	not mentioned	randomized, controlled trial	2+research groups
WIMMER, H	Austria	1983	34	BELIEFS ABOUT BELIEFS - REPRESENTATION AND CONSTRAINING FUNCTION OF WRONG BELIEFS IN YOUNG CHILDRENS UNDERSTANDING OF DECEPTION	2470	72.6471	3414	COGNITION	Psychology, Experimental	Psychology	grant +supl.	cross-sectional	2
BARKER, DJP	UK	1989	28	WEIGHT IN INFANCY AND DEATH FROM ISCHEMIC HEART-DISEASE	1819	64.9643	47831	LANCET	Medicine, General & Internal	General & Internal Medicine	grant	retrospective cohort study	5
HARTER, S	USA	1982	35	THE PERCEIVED COMPETENCE SCALE FOR CHILDREN	2065	59	4.195	CHILD DEVELOPMENT	Psychology, Educational; Psychology, Developmental	Psychology	grant	cross-sectional	1
MULLIKEN, JB	USA	1982	35	HEMANGIOMAS AND VASCULAR MALFORMATIONS IN INFANTS AND CHILDREN - A CLASSIFICATION BASED ON ENDOTHELIAL CHARACTERISTICS	1910	54.5714	3.843	PLASTIC AND RECONSTRUCTIVE SURGERY	Surgery	Surgery	sponsors	cross sectional	2
SHAFFER, D	USA	1983	34	A CHILDRENS GLOBAL ASSESSMENT SCALE (CGAS)	1818	53.4706	14.48 (za 2014)	ARCHIVES OF GENERAL PSYCHIATRY	Psychiatry	Psychiatry	grants	cross sectional	7
DUBOWITZ, LM	England	1970	47	CLINICAL ASSESSMENT OF GESTATIONAL AGE IN NEWBORN INFANT	2255	47.9787	3874	JOURNAL OF PEDIATRICS	Pediatrics	Pediatrics	grant	cross-sectional	3
JONES, KL	USA	1973	44	RECOGNITION OF FETAL ALCOHOL SYNDROME IN EARLY INFANCY	1849	42.0227	47831	LANCET	Medicine, General & Internal	General & Internal Medicine	grants	case report (two cases)	2
SCHWARTZ, GJ	USA	1976	41	SIMPLE ESTIMATE OF GLOMERULAR-FILTRATION RATE IN CHILDREN DERIVED FROM BODY LENGTH AND PLASMA CREATININE	1708	41.6585	5.705	PEDIATRICS	Pediatrics	Pediatrics	grant	cross-sectional	4
LIGGINS, GC	NZ	1972	45	CONTROLLED TRIAL OF ANTEPARTUM GLUCOCORTICOID TREATMENT FOR PREVENTION OF RESPIRATORY DISTRESS SYNDROME IN PREMATURE INFANTS	1852	41.1556	5705	PEDIATRICS	Pediatrics	Pediatrics	grant	randomized controlled trial	2
TANNER, JM	UK	1966	51	STANDARDS FROM BIRTH TO MATURITY FOR HEIGHT WEIGHT HEIGHT VELOCITY AND WEIGHT VELOCITY - BRITISH CHILDREN 1965 .I.	1714	33.6078	3.265	ARCHIVES OF DISEASE IN CHILDHOOD	Pediatrics	Pediatrics	nije navedeno (u part 2)	longitudinal cohort study	3
TANNER, JM	UK	1966	51	STANDARDS FROM BIRTH TO MATURITY FOR HEIGHT WEIGHT HEIGHT VELOCITY AND WEIGHT VELOCITY - BRITISH CHILDREN 1965 .2.	1691	33.1569	3.265	ARCHIVES OF DISEASE IN CHILDHOOD	Pediatrics	Pediatrics	Medical Research Council, the Ministry of Health, the Nuffield Foundation, and the Joint Research Board of the Institute of Child Health and The Hospital for Sick Children;	longitudinal cohort study	3
